# Supplementary material for: Assessing Discriminative Performance at External Validation of Clinical Prediction Models
Source: PLoS One. 2016 Feb 16;11(2):e0148820. doi: 10.1371/journal.pone.0148820 (PMC4755533; doi:10.1371/journal.pone.0148820)
Supplement: S1 Appendix — (R) [file pone.0148820.s001.R]

#++++++++++++++++++++++++++++++++++++++++++++++++++++++++++++++++++++++++++++++#
#
#  R-script used during the writing of the article about the permutation test
#
#++++++++++++++++++++++++++++++++++++++++++++++++++++++++++++++++++++++++++++++#
rm(list = ls())
# Simulation study regarding the permutation test and other measures for judging
# the change in c-statistic
library(rms)

perm_auc <- function(D, V, k = 1000, AUCext){
  # Permutation test
  library(rms)
  n_cases_D <- sum(D$y)
  n_cases_V <- sum(V$y)
  
  n_controls_D <- sum(1 - D$y)
  n_controls_V <- sum(1 - V$y)
  
  cases    <- rbind(D[D$y==1, ], V[V$y==1, ])
  controls <- rbind(D[D$y==0, ], V[V$y==0, ])
  
  AUC <- rep(0, k)
  index_D1 <- 1:n_cases_D
  index_D0 <- 1:n_controls_D
  
  index_V1 <- (n_cases_D + 1):(n_cases_D + n_cases_V)
  index_V0 <- (n_controls_D + 1):(n_controls_D + n_controls_V)
  
  for(j in 1:k){
    cases_j    <- cases[sample(1:nrow(cases)), ]
    controls_j <- controls[sample(1:nrow(controls)), ]
    
    D_j <- rbind(cases_j[index_D1, ], controls_j[index_D0, ])
    V_j <- rbind(cases_j[index_V1, ], controls_j[index_V0, ])
    
    fit_j     <- lrm(y ~ x, data = D_j)
    V_j$lp    <- predict(fit_j, newdata = V_j)
    fit_j_ext <- lrm(y ~ lp, data = V_j)
    AUC[j]    <- fit_j_ext$stats["C"]
  }
  p   <- mean(AUC<AUCext, na.rm = T)
  res <- list(p = p, AUC = AUC, AUC_ext = AUCext)
  return(res)
}

mb.c <- function(xb.hat){
  # Model based c-statistic
  n  <-length(xb.hat)
  xb.hat <- rep(xb.hat, 100)
  y      <- plogis(xb.hat)>=runif(length(xb.hat))
  
  library(pROC)
  cstat <- roc(response = y, predictor = xb.hat)
  mb.c  <- auc(cstat)
  
  return(list(mbc=mb.c))
}

n_sim       <- 100
measures    <- c('C_dev', 'C_ext', 'sd_dev', 'sd_val', 'mbc', 'ratio_sd', 
                 'permutation', 'crefitted')

res <- array(dim =c(n_sim, length(measures)), 
             dimnames = list(n_sim = 1:n_sim,
                             measure = measures))
n      <- 200 # Number of patients (note ~50% patients experience the event)
sd_d   <- 1   # Standard deviation predictor in development population
sd_v   <- 1   # Standard deviation predictor in validation population
beta_d <- 3   # Predictor effect development population
beta_v <- 3   # Predictor effect validation population
  
  
for(j in 1:n_sim){
  Xd <- rnorm(n, sd = sd_d)  
  Xv <- rnorm(n, sd = sd_v)  
      
  yd <- plogis(beta_d * Xd)>=runif(n)
  yv <- plogis(beta_v * Xv)>=runif(n)
      
  D <- data.frame(cbind(Xd, yd))
  names(D) <- c('x', 'y')
    
  V <- data.frame(cbind(Xv, yv))
  names(V) <- c('x', 'y')
      
  fit_dev <- lrm(y ~ x, data = D)
  sd_dev  <- sd(fit_dev$linear.predictors)
  
  lp_val  <- cbind(1, V$x) %*% fit_dev$coefficients
  fit_val <- lrm(V$y ~ lp_val)
  refit   <- lrm(y ~ x, data = V)
  
  sd_val  <- sd(lp_val)
  p_value <- perm_auc(D = D, V = V, AUCext = fit_val$stats['C'])
      
  res[j, 1] <- fit_dev$stats['C'] # Apparent c-statistic
  res[j, 2] <- fit_val$stats['C'] # c-external
  res[j, 3] <- sd_dev             # Standard deviation of the linear predictor development
  res[j, 4] <- sd_val             # Standard deviation linear predictor at validation
  res[j, 5] <- mb.c(lp_val)$mbc   # model based c-statistic
  res[j, 6] <- sd_val/sd_dev      # Ratio standard deviation at validation and development
  res[j, 7] <- p_value$p          # p-value permutation test
  res[j, 8] <- refit$stats['C']   # crefitted
}

apply(res, 2, quantile, probs = c(0.5, 0.25, 0.75))
